# Supplementary material for: Photoluminescence and Photocatalytic Properties of MWNTs Decorated with Fe-Doped ZnO Nanoparticles
Source: Materials (Basel). 2023 Apr 3;16(7):2858. doi: 10.3390/ma16072858 (PMC10095740; doi:10.3390/ma16072858)
Supplement: Supplementary file 1 [file materials-16-02858-s001.zip]

Archive with 1 entries (1 files):
- materials-2303319-supplementary.pdf
